# Supplementary material for: 4-Hydroxybenzoic Acid-Based Hydrazide–Hydrazones as Potent Growth Inhibition Agents of Laccase-Producing Phytopathogenic Fungi That Are Useful in the Protection of Oilseed Crops
Source: Molecules. 2024 May 8;29(10):2212. doi: 10.3390/molecules29102212 (PMC11124341; doi:10.3390/molecules29102212)
Supplement: Supplementary file 1 [file molecules-29-02212-s001.zip]

Archive with 1 entries (1 files):
- molecules-2965833-supplementary materials.pdf
